# Supplementary material for: Eradication of Measurable Residual Disease in AML: A Challenging Clinical Goal
Source: Cancers (Basel). 2021 Jun 25;13(13):3170. doi: 10.3390/cancers13133170 (PMC8268140; doi:10.3390/cancers13133170)
Supplement: Supplementary file 1 [file cancers-13-03170-s001.zip]

Archive with 1 entries (1 files):
- cancers-1270621-SI.pdf
